# Supplementary material for: Patterns of Alcohol Consumption and Associated Factors in a Population-Based Sample of 70-Year-Olds: Data from the Gothenburg H70 Birth Cohort Study 2014–16
Source: Int J Environ Res Public Health. 2022 Jul 6;19(14):8248. doi: 10.3390/ijerph19148248 (PMC9324895; doi:10.3390/ijerph19148248)
Supplement: Supplementary file 1 [file ijerph-19-08248-s001.zip]

Archive with 1 entries (1 files):
- ijerph-1773608-supplementary.pdf
